# Supplementary material for: An Isolate of Streptococcus mitis Displayed In Vitro Antimicrobial Activity and Deleterious Effect in a Preclinical Model of Lung Infection
Source: Nutrients. 2023 Jan 4;15(2):263. doi: 10.3390/nu15020263 (PMC9867278; doi:10.3390/nu15020263)
Supplement: Supplementary file 1 [file nutrients-15-00263-s001.zip]

Archive with 1 entries (1 files):
- nutrients-2043456-supplementary.pdf
